# Supplementary material for: Immune-Redox Biomarker Responses to Short- and Long-Term Exposure to Naturally Emitted Compounds from Korean Red Pine (Pinus densiflora) and Japanese Cypress (Chamaecyparis obtusa): In Vivo Study
Source: Toxics. 2025 Jul 31;13(8):650. doi: 10.3390/toxics13080650 (PMC12389784; doi:10.3390/toxics13080650)
Supplement: Supplementary file 1 [file toxics-13-00650-s001.zip]

Archive with 1 entries (1 files):
- toxics-3711632-supplementary.pdf
